# Supplementary material for: Daytime Sleepiness from Preschool Children’s and Parents’ Perspectives: Is There a Difference?
Source: Children (Basel). 2024 May 8;11(5):568. doi: 10.3390/children11050568 (PMC11120150; doi:10.3390/children11050568)
Supplement: Supplementary file 1 [file children-11-00568-s001.zip]

Archive with 1 entries (1 files):
- children-2984298-supplementary.pdf
